# Supplementary material for: Free roaming of 3D stratum models based on internal and external boundary identification
Source: PLoS One. 2024 May 31;19(5):e0300805. doi: 10.1371/journal.pone.0300805 (PMC11142589; doi:10.1371/journal.pone.0300805)
Supplement: S1 Data — (XLSX) [file pone.0300805.s001.xlsx]

## Sheet: Coordinate data
Hole number	Coordinate（X）	Coordinate（Y）	Orifice elevation	Borehole depth	Water table
Xzk1	61917.6	38538	19.15	30.2	2.4
Xzk2	61918	38553.2	18.8	31.2
Xzk3	61917.2	38572.4	18.94	29.8
Xzk4	61915.9	38593.5	18.77	31.3	2.8
Xzk5	61915.9	38613.8	17.14	24.97
Xzk6	61915.9	38634.1	17.1	24.97
Xzk7	61915.9	38654.4	17.08	29.77
Xzk8	61915.9	38674.7	18.88	25.57
Xzk9	61913.5	38694.4	17.63	28.59
Xzk10	61913.5	38714.8	17.47	30.37	1.2
Xzk11	61913.5	38729.7	17.46	25.53
Xzk12	61900.9	38537.8	16.89	25.07
Xzk13	61900.9	38553	16.82	29.87
Xzk14	61900.9	38573.1	17.2	27.79
Xzk15	61900.9	38593.5	18.82	25.52	2.6
Xzk16	61900.9	38613.8	17.17	28.6
Xzk17	61900.9	38634.1	17.05	24.97
Xzk18	61900.9	38654.4	17.23	25
Xzk19	61900.9	38674.7	17.31	29.41
Xzk20	61901.7	38695.7	18.7	25.47
Xzk21	61900.9	38715.3	17.59	28.03	1.5
Xzk22	61900.9	38730	17.57	30.33
Xzk23	61879.3	38521.6	21.37	21.8
Xzk24	61878.9	38553	16.83	25.07
Xzk25	61878.9	38573.1	17.26	29.98
Xzk26	61878.9	38593.5	18.79	30.3
Xzk27	61883.8	38612.6	18.82	31
Xzk28	61877.5	38629.3	19.11	28.8	1.6
Xzk29	61878.9	38654.4	17.18	24.97
Xzk30	61878.9	38674.7	17.2	24.88
Xzk31	61879.8	38692.1	17.25	28.69
Xzk32	61878.9	38715.3	17.14	24.69
Xzk33	61875.7	38728.6	18.12	26.84
Xzk34	61863.5	38542.4	17.75	32.87	1.4
Xzk35	61856.9	38553	17.6	25.57
Xzk36	61856.9	38573.1	17.58	25.57
Xzk37	61856.9	38593.5	18.88	32.77
Xzk38	61856.9	38613.8	16.68	25.9
Xzk39	61856.9	38634.1	17.03	25.01
Xzk40	61863.4	38658.3	20.3	21.1	0.8
Xzk41	61853.7	38674.8	19.25	25.36
Xzk42	61855.1	38692	19.16	25
Xzk43	61856.9	38715.3	17.8	31.45
Xzk44	61856.9	38730	17.75	24.31
Xzk45	61833.6	38537.9	17.22	25.17
Xzk46	61832.4	38553	17.29	30.22
Xzk47	61831.2	38573.1	17.16	25.57
Xzk48	61836.4	38593.5	17.82	30.19
Xzk49	61836.4	38613.8	16.68	29.41
Xzk50	61836.4	38634.1	16.74	24.95
Xzk51	61836.4	38654.4	17.43	24
Xzk52	61836.4	38674.7	17.59	29.5
Xzk53	61836.8	38693.2	19	25.3
Xzk54	61838.3	38716	17.6	25.84
Xzk55	61836.4	38730	17.56	31.2
Xzk56	61813.8	38537.8	16.85	32.27
Xzk57	61813.8	38553	16.91	25.57
Xzk58	61813.8	38573.1	17.21	30.35
Xzk59	61813.8	38593.5	19.02	25.4
Xzk60	61815.6	38615.3	17.39	22.86
Xzk61	61813.8	38634.1	17.2	28.24
Xzk62	61813.8	38654.4	17.32	24.41
Xzk63	61813	38677.6	19.07	25
Xzk64	61813.8	38695	17.5	29.33
Xzk65	61813.8	38715.3	17.18	24.81
Xzk66	61810	38728.9	16.82	28.33
Xzk67	61792.5	38537.8	17.36	30.27	0.5
Xzk68	61792.5	38553	17.16	25.27
Xzk69	61792.5	38573.1	17.07	25.37
Xzk70	61792.5	38593.5	17.46	33.8
Xzk71	61792.5	38613.8	16.84	24.9
Xzk72	61795.1	38635.6	19.02	27.67
Xzk73	61789.1	38654.6	20.7	21.4
Xzk74	61792.5	38674.7	19.17	25	1.6
Xzk75	61792.5	38695	16.85	24.93
Xzk76	61792.5	38715.3	17.23	29.23
Xzk77	61792.5	38730	17.27	24.3
Xzk78	61774	38539.6	19.7	21.6
Xzk79	61774.7	38553	17.22	30.17
Xzk80	61774.7	38573.2	17.36	25.47
Xzk81	61777.5	38593.5	17.04	24.79
Xzk82	61777.5	38613.8	16.53	32.3
Xzk83	61777.5	38634.1	16.75	24.6
Xzk84	61777.5	38654.4	17.28	24.7
Xzk85	61777.5	38674.7	19.15	30.3	1.5
Xzk86	61774.4	38692.9	18.7	20.5
Xzk87	61777.5	38715.3	17.02	24.73
Xzk88	61777.5	38730	17.15	29.32

## Sheet: Strata data
Hole number	Coordinate（X）	Coordinate（Y）	Orifice elevation	Borehole depth	Water level elevation	Water table	level	Name of stratum	Bottom depth	Layer thickness	Floor elevation
Xzk4	61915.9	38593.5	18.77	31.3	2.8	3	1	Filling	1.9	1.9	16.87
Xzk4	61915.9	38593.5	18.77	31.3	2.8	3	3-2	Clay	7.5	5.6	11.27
Xzk4	61915.9	38593.5	18.77	31.3	2.8	3	3-3	Sandstone	11.4	3.9	7.37
Xzk4	61915.9	38593.5	18.77	31.3	2.8	3	3-4	Clay	16.5	5.1	2.27
Xzk4	61915.9	38593.5	18.77	31.3	2.8	3	4-3	Clay	21.4	4.9	-2.63
Xzk4	61915.9	38593.5	18.77	31.3	2.8	3	5-4	Limestone	21.6	0.2	-2.83
Xzk4	61915.9	38593.5	18.77	31.3	2.8	3	5-4	Limestone	31.3	5	-12.53
Xzk5	61915.9	38613.8	17.14	24.97		0	3-2	Clay	3.8	3.8	13.34
Xzk5	61915.9	38613.8	17.14	24.97		0	3-3	Sandstone	10.8	7	6.34
Xzk5	61915.9	38613.8	17.14	24.97		0	3-4	Clay	12.3	1.5	4.84
Xzk5	61915.9	38613.8	17.14	24.97		0	5-4	Limestone	24.97	21.67	-7.83
Xzk6	61915.9	38634.1	17.1	24.97		0	3-2	Clay	0.6	0.6	16.5
Xzk6	61915.9	38634.1	17.1	24.97		0	3-3	Sandstone	12.8	12.2	4.3
Xzk6	61915.9	38634.1	17.1	24.97		0	3-4	Clay	14.4	1.6	2.7
Xzk6	61915.9	38634.1	17.1	24.97		0	4-2	Clay	15	0.6	2.1
Xzk6	61915.9	38634.1	17.1	24.97		0	5-4	Limestone	16.3	1.3	0.8
Xzk6	61915.9	38634.1	17.1	24.97		0	5-4	Limestone	24.97	8.67	-7.87
Xzk7	61915.9	38654.4	17.08	29.77		0	3-1	Sandstone	3.4	-21.57	13.7
Xzk7	61915.9	38654.4	17.08	29.77		0	3-2	Clay	5.4	2	11.7
Xzk7	61915.9	38654.4	17.08	29.77		0	3-3	Sandstone	9.4	4	7.7
Xzk7	61915.9	38654.4	17.08	29.77		0	3-4	Clay	14	4.6	3.1
Xzk7	61915.9	38654.4	17.08	29.77		0	5-4	Limestone	29.77	15.77	-12.67
Xzk8	61915.9	38674.7	18.88	25.57		1.6	1	Filling	2.1	-27.67	15
Xzk8	61915.9	38674.7	18.88	25.57		1.6	3-2	Clay	7.9	5.8	9.2
Xzk8	61915.9	38674.7	18.88	25.57		1.6	3-3	Sandstone	11.5	3.6	5.6
Xzk8	61915.9	38674.7	18.88	25.57		1.6	3-3	Sandstone	13.1	1.6	4
Xzk8	61915.9	38674.7	18.88	25.57		1.6	3-4	Clay	13.7	0.6	3.4
Xzk8	61915.9	38674.7	18.88	25.57		1.6	5-3	Limestone	14.1	0.4	3
Xzk8	61915.9	38674.7	18.88	25.57		1.6	5-4	Limestone	25.57	11.47	-8.47
Xzk9	61913.5	38694.4	17.63	28.59		0.6	1	Filling	1.3	-24.27	15.8
Xzk9	61913.5	38694.4	17.63	28.59		0.6	3-2	Clay	7.2	5.9	9.9
Xzk9	61913.5	38694.4	17.63	28.59		0.6	3-3	Sandstone	10.2	3	6.9
Xzk9	61913.5	38694.4	17.63	28.59		0.6	3-4	Clay	13.4	3.2	3.7
Xzk9	61913.5	38694.4	17.63	28.59		0.6	5-4	Limestone	13.9	0.5	3.2
Xzk9	61913.5	38694.4	17.63	28.59		0.6	5-4	Limestone	17.3	3.4	-0.2
Xzk9	61913.5	38694.4	17.63	28.59		0.6	5-4	Limestone	21.3	4	-4.2
Xzk9	61913.5	38694.4	17.63	28.59		0.6	5-3	Limestone	22.8	1.5	-5.7
Xzk9	61913.5	38694.4	17.63	28.59		0.6	5-4	Limestone	28.59	5.79	-11.49
Xzk10	61913.5	38714.8	17.47	30.37	1.2	1	1	Filling	1	-27.59	16.1
Xzk10	61913.5	38714.8	17.47	30.37	1.2	1	3-2	Clay	1.5	0.5	15.6
Xzk10	61913.5	38714.8	17.47	30.37	1.2	1	3-1	Sandstone	3.2	1.7	13.9
Xzk10	61913.5	38714.8	17.47	30.37	1.2	1	3-2	Clay	7.2	4	9.9
Xzk10	61913.5	38714.8	17.47	30.37	1.2	1	3-3	Sandstone	10.7	3.5	6.4
Xzk10	61913.5	38714.8	17.47	30.37	1.2	1	4-1	Clay	11.4	0.7	5.7
Xzk10	61913.5	38714.8	17.47	30.37	1.2	1	5-4	Limestone	18	6.6	-0.9
Xzk10	61913.5	38714.8	17.47	30.37	1.2	1	5-3	Limestone	19.1	1.1	-2
Xzk10	61913.5	38714.8	17.47	30.37	1.2	1		Limestone	30.37	11.27	-13.27
Xzk11	61913.5	38729.7	17.46	25.53		0.7	1	Filling	0.7	-29.67	16.4
Xzk11	61913.5	38729.7	17.46	25.53		0.7	3-2	Clay	6.1	5.4	11
Xzk11	61913.5	38729.7	17.46	25.53		0.7	3-3	Sandstone	9.5	3.4	7.6
Xzk11	61913.5	38729.7	17.46	25.53		0.7	3-4	Clay	12.2	2.7	4.9
Xzk11	61913.5	38729.7	17.46	25.53		0.7	5-4	Limestone	12.5	0.3	4.6
Xzk11	61913.5	38729.7	17.46	25.53		0.7	5-4	Limestone	25.53	13.03	-8.43
Xzk12	61900.9	38537.8	16.89	25.07		0	3-1	Sandstone	0.5	-25.03	16.6
Xzk12	61900.9	38537.8	16.89	25.07		0	3-2	Clay	4	3.5	13.1
Xzk12	61900.9	38537.8	16.89	25.07		0	3-3	Sandstone	9.6	5.6	7.5
Xzk12	61900.9	38537.8	16.89	25.07		0	3-4	Clay	14.3	4.7	2.8
Xzk12	61900.9	38537.8	16.89	25.07		0	4-1	Clay	16	1.7	1.1
Xzk12	61900.9	38537.8	16.89	25.07		0	5-4	Limestone	16.5	0.5	0.6
Xzk12	61900.9	38537.8	16.89	25.07		0	5-4	Limestone	25.07	8.57	-7.97
Xzk13	61900.9	38553	16.82	29.87		0	3-2	Clay	1.7	-23.37	15.4
Xzk13	61900.9	38553	16.82	29.87		0	3-1	Sandstone	2.5	0.8	14.6
Xzk13	61900.9	38553	16.82	29.87		0	3-2	Clay	7.1	4.6	10
Xzk13	61900.9	38553	16.82	29.87		0	3-3	Sandstone	7.8	0.7	9.3
Xzk13	61900.9	38553	16.82	29.87		0	3-4	Clay	15.7	7.9	1.4
Xzk13	61900.9	38553	16.82	29.87		0	5-4	Limestone	29.87	14.17	-12.77
Xzk14	61900.9	38573.1	17.2	27.79		0	3-1	Sandstone	1.1	-28.77	16
Xzk14	61900.9	38573.1	17.2	27.79		0	3-2	Clay	2.2	1.1	14.9
Xzk14	61900.9	38573.1	17.2	27.79		0	3-1	Sandstone	4.4	2.2	12.7
Xzk14	61900.9	38573.1	17.2	27.79		0	3-3	Clay	6	1.6	11.1
Xzk14	61900.9	38573.1	17.2	27.79		0	3-4	Sandstone	13.7	7.7	3.4
Xzk14	61900.9	38573.1	17.2	27.79		0	4-2	Clay	14.7	1	2.4
Xzk14	61900.9	38573.1	17.2	27.79		0	5-2	Clay	19.7	5	-2.6
Xzk14	61900.9	38573.1	17.2	27.79		0	5-4	Limestone	22.8	3.1	-5.7
Xzk14	61900.9	38573.1	17.2	27.79		0	5-4	Limestone	27.79	4.99	-10.69
Xzk15	61900.9	38593.5	18.82	25.52	2.6	2.8	1	Filling	1.7	-26.09	15.4
Xzk15	61900.9	38593.5	18.82	25.52	2.6	2.8	3-2	Clay	7.1	5.4	10
Xzk15	61900.9	38593.5	18.82	25.52	2.6	2.8	3-3	Sandstone	10.9	3.8	6.2
Xzk15	61900.9	38593.5	18.82	25.52	2.6	2.8	3-4	Clay	14	3.1	3.1
Xzk15	61900.9	38593.5	18.82	25.52	2.6	2.8	5-4	Limestone	25.52	11.52	-8.42
Xzk16	61900.9	38613.8	17.17	28.6		0	3-1	Sandstone	0.4	-25.12	16.7
Xzk16	61900.9	38613.8	17.17	28.6		0	3-2	Clay	3.6	3.2	13.5
Xzk16	61900.9	38613.8	17.17	28.6		0	3-3	Sandstone	11.5	7.9	5.6
Xzk16	61900.9	38613.8	17.17	28.6		0	3-4	Clay	14.8	3.3	2.3
Xzk16	61900.9	38613.8	17.17	28.6		0	4-2	Clay	15.8	1	1.3
Xzk16	61900.9	38613.8	17.17	28.6		0	5-4	Limestone	16.5	0.7	0.6
Xzk16	61900.9	38613.8	17.17	28.6		0	5-4	Limestone	28.6	12.1	-11.5
Xzk17	61900.9	38634.1	17.05	24.97		0	3-1	Sandstone	0.4	-28.2	16.7
Xzk17	61900.9	38634.1	17.05	24.97		0	3-2	Clay	4.4	4	12.7
Xzk17	61900.9	38634.1	17.05	24.97		0	3-3	Sandstone	10.7	6.3	6.4
Xzk17	61900.9	38634.1	17.05	24.97		0	3-4	Clay	13.4	2.7	3.7
Xzk17	61900.9	38634.1	17.05	24.97		0	4-2	Clay	14.2	0.8	2.9
Xzk17	61900.9	38634.1	17.05	24.97		0	5-4	Limestone	14.7	0.5	2.4
Xzk17	61900.9	38634.1	17.05	24.97		0	5-4	Limestone	24.97	10.27	-7.87
Xzk18	61900.9	38654.4	17.23	25		0	3-1	Sandstone	0.4	-24.57	16.7
Xzk18	61900.9	38654.4	17.23	25		0	3-2	Clay	6.6	6.2	10.5
Xzk18	61900.9	38654.4	17.23	25		0	3-3	Sandstone	10.5	3.9	6.6
Xzk18	61900.9	38654.4	17.23	25		0	3-4	Clay	11.9	1.4	5.2
Xzk18	61900.9	38654.4	17.23	25		0	4-2	Clay	12.6	0.7	4.5
Xzk18	61900.9	38654.4	17.23	25		0	5-4	Limestone	25	12.4	-7.9
Xzk19	61900.9	38674.7	17.31	29.41		0	3-1	Sandstone	5.4	-19.6	11.7
Xzk19	61900.9	38674.7	17.31	29.41		0	3-3	Sandstone	11.1	5.7	6
Xzk19	61900.9	38674.7	17.31	29.41		0	3-4	Clay	11.8	0.7	5.3
Xzk19	61900.9	38674.7	17.31	29.41		0	4-1	Clay	13.3	1.5	3.8
Xzk19	61900.9	38674.7	17.31	29.41		0	5-4	Limestone	14.6	1.3	2.5
Xzk19	61900.9	38674.7	17.31	29.41		0	5-4	Limestone	29.41	14.81	-12.31
Xzk20	61901.7	38695.7	18.7	25.47		3.2	1	Filling	2.3	-27.11	14.8
Xzk20	61901.7	38695.7	18.7	25.47		3.2	3-2	Clay	9.8	7.5	7.3
Xzk20	61901.7	38695.7	18.7	25.47		3.2	3-3	Sandstone	13.2	3.4	3.9
Xzk20	61901.7	38695.7	18.7	25.47		3.2	4-1	Clay	13.7	0.5	3.4
Xzk20	61901.7	38695.7	18.7	25.47		3.2	5-4	Limestone	13.9	0.2	3.2
Xzk20	61901.7	38695.7	18.7	25.47		3.2	5-4	Limestone	25.47	11.57	-8.37
Xzk21	61900.9	38715.3	17.59	28.03	1.5	2	1	Filling	1.4	-24.07	15.7
Xzk21	61900.9	38715.3	17.59	28.03	1.5	2	3-2	Clay	6	4.6	11.1
Xzk21	61900.9	38715.3	17.59	28.03	1.5	2	3-3	Sandstone	11.8	5.8	5.3
Xzk21	61900.9	38715.3	17.59	28.03	1.5	2	3-4	Clay	13.1	1.3	4
Xzk21	61900.9	38715.3	17.59	28.03	1.5	2	5-4	Limestone	15.5	2.4	1.6
Xzk21	61900.9	38715.3	17.59	28.03	1.5	2	5-4	Limestone	19.7	4.2	-2.6
Xzk21	61900.9	38715.3	17.59	28.03	1.5	2	5-4	Limestone	28.03	8.33	-10.93
Xzk22	61900.9	38730	17.57	30.33		0.8	1	Filling	0.7	-27.33	16.4
Xzk22	61900.9	38730	17.57	30.33		0.8	3-2	Clay	1.5	0.8	15.6
Xzk22	61900.9	38730	17.57	30.33		0.8	3-1	Sandstone	3	1.5	14.1
Xzk22	61900.9	38730	17.57	30.33		0.8	3-2	Clay	6.3	3.3	10.8
Xzk22	61900.9	38730	17.57	30.33		0.8	3-4	Sandstone	7.8	1.5	9.3
Xzk22	61900.9	38730	17.57	30.33		0.8	5-4	Clay	11.8	4	5.3
Xzk22	61900.9	38730	17.57	30.33		0.8	5-4	Limestone	19	7.2	-1.9
Xzk22	61900.9	38730	17.57	30.33		0.8	5-4	Limestone	30.33	11.33	-13.23
Xzk23	61879.3	38521.6	21.37	21.8		1.8	1	Filling	3.5	-26.83	13.6
Xzk23	61879.3	38521.6	21.37	21.8		1.8	3-2	Clay	10	6.5	7.1
Xzk23	61879.3	38521.6	21.37	21.8		1.8	3-3	Sandstone	14	4	3.1
Xzk23	61879.3	38521.6	21.37	21.8		1.8	3-3	Sandstone	18.8	4.8	-1.7
Xzk23	61879.3	38521.6	21.37	21.8		1.8	5-4	Limestone	21.8	3	-4.7
Xzk24	61878.9	38553	16.83	25.07		0	3-1	Sandstone	0.5	-21.3	16.6
Xzk24	61878.9	38553	16.83	25.07		0	3-2	Clay	2.9	2.4	14.2
Xzk24	61878.9	38553	16.83	25.07		0	3-3	Sandstone	9.8	6.9	7.3
Xzk24	61878.9	38553	16.83	25.07		0	3-4	Clay	14.3	4.5	2.8
Xzk24	61878.9	38553	16.83	25.07		0	4-1	Clay	15.9	1.6	1.2
Xzk24	61878.9	38553	16.83	25.07		0	5-4	Limestone	25.07	9.17	-7.97
Xzk25	61878.9	38573.1	17.26	29.98		0	3-1	Sandstone	0.5	-24.57	16.6
Xzk25	61878.9	38573.1	17.26	29.98		0	3-2	Clay	2	1.5	15.1
Xzk25	61878.9	38573.1	17.26	29.98		0	3-1	Sandstone	4.9	2.9	12.2
Xzk25	61878.9	38573.1	17.26	29.98		0	3-2	Clay	5.5	0.6	11.6
Xzk25	61878.9	38573.1	17.26	29.98		0	3-3	Sandstone	7.6	2.1	9.5
Xzk25	61878.9	38573.1	17.26	29.98		0	3-3	Sandstone	9.9	2.3	7.2
Xzk25	61878.9	38573.1	17.26	29.98		0	3-4	Clay	15.7	5.8	1.4
Xzk25	61878.9	38573.1	17.26	29.98		0	4-1	Clay	21.3	5.6	-4.2
Xzk25	61878.9	38573.1	17.26	29.98		0	5-4	Limestone	29.8	8.5	-12.7
Xzk26	61878.9	38593.5	18.79	30.3		1.9	1	Filling	2	-27.8	15.1
Xzk26	61878.9	38593.5	18.79	30.3		1.9	3-1	Sandstone	3	1	14.1
Xzk26	61878.9	38593.5	18.79	30.3		1.9	3-2	Clay	7.5	4.5	9.6
Xzk26	61878.9	38593.5	18.79	30.3		1.9	3-3	Sandstone	14.5	7	2.6
Xzk26	61878.9	38593.5	18.79	30.3		1.9	4-2	Clay	15.4	0.9	1.7
Xzk26	61878.9	38593.5	18.79	30.3		1.9	5-4	Limestone	21.2	5.8	-4.1
Xzk26	61878.9	38593.5	18.79	30.3		1.9	5-4	Limestone	23.6	2.4	-6.5
Xzk26	61878.9	38593.5	18.79	30.3		1.9	5-4	Limestone	30.3	6.7	-13.2
Xzk27	61883.8	38612.6	18.82	31		2	1	Filling	1.8	-28.5	15.3
Xzk27	61883.8	38612.6	18.82	31		2	3-1	Sandstone	2.7	0.9	14.4
Xzk27	61883.8	38612.6	18.82	31		2	3-2	Clay	8	5.3	9.1
Xzk27	61883.8	38612.6	18.82	31		2	3-3	Sandstone	13	5	4.1
Xzk27	61883.8	38612.6	18.82	31		2	3-4	Clay	14	1	3.1
Xzk27	61883.8	38612.6	18.82	31		2	4-2	Clay	15.3	1.3	1.8
Xzk27	61883.8	38612.6	18.82	31		2	5-4	Limestone	16.2	0.9	0.9
Xzk27	61883.8	38612.6	18.82	31		2	5-4	Limestone	22.2	6	-5.1
Xzk27	61883.8	38612.6	18.82	31		2	5-4	Limestone	31	8.8	-13.9
Xzk28	61877.5	38629.3	19.11	28.8	1.6	2	1	Filling	2.3	-28.7	14.8
Xzk28	61877.5	38629.3	19.11	28.8	1.6	2	3-2	Clay	3	0.7	14.1
Xzk28	61877.5	38629.3	19.11	28.8	1.6	2	3-1	Sandstone	4.5	1.5	12.6
Xzk28	61877.5	38629.3	19.11	28.8	1.6	2	3-3	Clay	8.4	3.9	8.7
Xzk28	61877.5	38629.3	19.11	28.8	1.6	2	4-1	Sandstone	13.4	5	3.7
Xzk28	61877.5	38629.3	19.11	28.8	1.6	2	5-4	Clay	13.9	0.5	3.2
Xzk28	61877.5	38629.3	19.11	28.8	1.6	2	5-4	Limestone	15.8	1.9	1.3
Xzk28	61877.5	38629.3	19.11	28.8	1.6	2	5-4	Limestone	18.3	2.5	-1.2
Xzk28	61877.5	38629.3	19.11	28.8	1.6	2	5-4	Limestone	28.8	10.5	-11.7
Xzk29	61878.9	38654.4	17.18	24.97		0	3-1	Sandstone	0.4	-28.4	16.7
Xzk29	61878.9	38654.4	17.18	24.97		0	3-2	Clay	5.5	5.1	11.6
Xzk29	61878.9	38654.4	17.18	24.97		0	3-3	Sandstone	11.4	5.9	5.7
Xzk29	61878.9	38654.4	17.18	24.97		0	3-4	Clay	12.4	1	4.7
Xzk29	61878.9	38654.4	17.18	24.97		0	4-2	Clay	13.1	0.7	4
Xzk29	61878.9	38654.4	17.18	24.97		0	5-4	Limestone	14.3	1.2	2.8
Xzk29	61878.9	38654.4	17.18	24.97		0	5-4	Limestone	24.97	10.67	-7.87
Xzk30	61878.9	38674.7	17.2	24.88		0	3-2	Clay	6.3	-18.67	10.8
Xzk30	61878.9	38674.7	17.2	24.88		0	3-3	Sandstone	10.6	4.3	6.5
Xzk30	61878.9	38674.7	17.2	24.88		0	3-4	Clay	12	1.4	5.1
Xzk30	61878.9	38674.7	17.2	24.88		0	5-4	Limestone	24.88	12.88	-7.78
Xzk31	61879.8	38692.1	17.25	28.69		0	3-1	Sandstone	1.3	-23.58	15.8
Xzk31	61879.8	38692.1	17.25	28.69		0	3-2	Clay	3.4	2.1	13.7
Xzk31	61879.8	38692.1	17.25	28.69		0	3-3	Sandstone	11.1	7.7	6
Xzk31	61879.8	38692.1	17.25	28.69		0	3-4	Clay	12.5	1.4	4.6
Xzk31	61879.8	38692.1	17.25	28.69		0	5-4	Limestone	21	8.5	-3.9
Xzk31	61879.8	38692.1	17.25	28.69		0	5-4	Limestone	28.69	7.69	-11.59
Xzk32	61878.9	38715.3	17.14	24.69		0	3-1	Sandstone	4.7	-23.99	12.4
Xzk32	61878.9	38715.3	17.14	24.69		0	3-2	Clay	6.2	1.5	10.9
Xzk32	61878.9	38715.3	17.14	24.69		0	3-3	Sandstone	9.9	3.7	7.2
Xzk32	61878.9	38715.3	17.14	24.69		0	3-4	Clay	11.1	1.2	6
Xzk32	61878.9	38715.3	17.14	24.69		0	5-3	Limestone	13.6	2.5	3.5
Xzk32	61878.9	38715.3	17.14	24.69		0	5-4	Limestone	24.69	11.09	-7.59
Xzk33	61875.7	38728.6	18.12	26.84		0	3-2	Clay	3.6	-21.09	13.5
Xzk33	61875.7	38728.6	18.12	26.84		0	3-3	Sandstone	7.4	3.8	9.7
Xzk33	61875.7	38728.6	18.12	26.84		0	3-3	Sandstone	10	2.6	7.1
Xzk33	61875.7	38728.6	18.12	26.84		0	3-4	Clay	12.1	2.1	5
Xzk33	61875.7	38728.6	18.12	26.84		0	4-2	Clay	13.08	0.98	4.02
Xzk33	61875.7	38728.6	18.12	26.84		0	5-4	Limestone	13.5	0.42	3.6
Xzk33	61875.7	38728.6	18.12	26.84		0	5-4	Limestone	15.6	2.1	1.5
Xzk33	61875.7	38728.6	18.12	26.84		0	5-3	Limestone	18.9	3.3	-1.8
Xzk33	61875.7	38728.6	18.12	26.84		0	5-4	Limestone	24.6	5.7	-7.5
Xzk33	61875.7	38728.6	18.12	26.84		0	5-3	Limestone	25.7	1.1	-8.6
Xzk33	61875.7	38728.6	18.12	26.84		0	5-4	Limestone	26.84	1.14	-9.74
Xzk34	61863.5	38542.4	17.75	32.87	1.4	2	1	Filling	1.2	-25.64	15.9
Xzk34	61863.5	38542.4	17.75	32.87	1.4	2	3-2	Clay	6	4.8	11.1
Xzk34	61863.5	38542.4	17.75	32.87	1.4	2	3-3	Sandstone	12	6	5.1
Xzk34	61863.5	38542.4	17.75	32.87	1.4	2	3-4	Clay	14	2	3.1
Xzk34	61863.5	38542.4	17.75	32.87	1.4	2	3-3	Sandstone	16.3	2.3	0.8
Xzk34	61863.5	38542.4	17.75	32.87	1.4	2	3-4	Clay	16.9	0.6	0.2
Xzk34	61863.5	38542.4	17.75	32.87	1.4	2	5-4	Limestone	17.5	0.6	-0.4
Xzk34	61863.5	38542.4	17.75	32.87	1.4	2	5-4	Limestone	22.6	5.1	-5.5
Xzk34	61863.5	38542.4	17.75	32.87	1.4	2	5-4	Limestone	26.7	4.1	-9.6
Xzk34	61863.5	38542.4	17.75	32.87	1.4	2	5-4	Limestone	32.87	6.17	-15.77
Xzk35	61856.9	38553	17.6	25.57		2.4	1	Filling	0.7	-32.17	16.4
Xzk35	61856.9	38553	17.6	25.57		2.4	3-2	Clay	6.9	6.2	10.2
Xzk35	61856.9	38553	17.6	25.57		2.4	3-3	Sandstone	10.6	3.7	6.5
Xzk35	61856.9	38553	17.6	25.57		2.4	3-4	Clay	15.8	5.2	1.3
Xzk35	61856.9	38553	17.6	25.57		2.4	5-4	Limestone	25.57	9.77	-8.47
Xzk36	61856.9	38573.1	17.58	25.57		1.9	1	Filling	0.9	-24.67	16.2
Xzk36	61856.9	38573.1	17.58	25.57		1.9	3-2	Clay	6.8	5.9	10.3
Xzk36	61856.9	38573.1	17.58	25.57		1.9	3-3	Sandstone	11.3	4.5	5.8
Xzk36	61856.9	38573.1	17.58	25.57		1.9	3-4	Clay	14	2.7	3.1
Xzk36	61856.9	38573.1	17.58	25.57		1.9	5-4	Limestone	15.2	1.2	1.9
Xzk36	61856.9	38573.1	17.58	25.57		1.9	5-4	Limestone	18	2.8	-0.9
Xzk36	61856.9	38573.1	17.58	25.57		1.9	5-4	Limestone	25.57	7.57	-8.47
Xzk37	61856.9	38593.5	18.88	32.77		2	1	Filling	2.1	-23.47	15
Xzk37	61856.9	38593.5	18.88	32.77		2	3-2	Clay	7.2	5.1	9.9
Xzk37	61856.9	38593.5	18.88	32.77		2	3-3	Sandstone	13.5	6.3	3.6
Xzk37	61856.9	38593.5	18.88	32.77		2	4-2	Clay	14	0.5	3.1
Xzk37	61856.9	38593.5	18.88	32.77		2	5-4	Limestone	14.2	0.2	2.9
Xzk37	61856.9	38593.5	18.88	32.77		2	5-4	Limestone	24	9.8	-6.9
Xzk37	61856.9	38593.5	18.88	32.77		2	5-4	Limestone	32.77	8.77	-15.67
Xzk38	61856.9	38613.8	16.68	25.9		0	3-2	Clay	6.6	-26.17	10.5
Xzk38	61856.9	38613.8	16.68	25.9		0	3-3	Sandstone	12.1	5.5	5
Xzk38	61856.9	38613.8	16.68	25.9		0	4-2	Clay	12.6	0.5	4.5
Xzk38	61856.9	38613.8	16.68	25.9		0	5-4	Limestone	13	0.4	4.1
Xzk38	61856.9	38613.8	16.68	25.9		0	5-4	Limestone	15.6	2.6	1.5
Xzk38	61856.9	38613.8	16.68	25.9		0	5-4	Limestone	18.1	2.5	-1
Xzk38	61856.9	38613.8	16.68	25.9		0	5-4	Limestone	25.9	7.8	-8.8
Xzk39	61856.9	38634.1	17.03	25.01		0	3-2	Clay	5.2	-20.7	11.9
Xzk39	61856.9	38634.1	17.03	25.01		0	3-3	Sandstone	10.2	5	6.9
Xzk39	61856.9	38634.1	17.03	25.01		0	3-4	Clay	11.5	1.3	5.6
Xzk39	61856.9	38634.1	17.03	25.01		0	4-1	Clay	12.37	0.87	4.73
Xzk39	61856.9	38634.1	17.03	25.01		0	5-4	Limestone	12.7	0.33	4.4
Xzk39	61856.9	38634.1	17.03	25.01		0	5-3	Limestone	14.7	2	2.4
Xzk39	61856.9	38634.1	17.03	25.01		0	5-4	Limestone	21.8	7.1	-4.7
Xzk39	61856.9	38634.1	17.03	25.01		0	5-3	Limestone	23.4	1.6	-6.3
Xzk39	61856.9	38634.1	17.03	25.01		0	5-4	Limestone	25.01	1.61	-7.91
Xzk40	61863.4	38658.3	20.3	21.1	0.8	1.2	1	Filling	2.7	-22.31	14.4
Xzk40	61863.4	38658.3	20.3	21.1	0.8	1.2	3-1	Sandstone	4.7	2	12.4
Xzk40	61863.4	38658.3	20.3	21.1	0.8	1.2	3-2	Clay	12.3	7.6	4.8
Xzk40	61863.4	38658.3	20.3	21.1	0.8	1.2	3-3	Sandstone	13.8	1.5	3.3
Xzk40	61863.4	38658.3	20.3	21.1	0.8	1.2	5-4	Limestone	21.1	7.3	-4
Xzk41	61853.7	38674.8	19.25	25.36		1.9	1	Filling	1.8	-19.3	15.3
Xzk41	61853.7	38674.8	19.25	25.36		1.9	3-1	Sandstone	4.3	2.5	12.8
Xzk41	61853.7	38674.8	19.25	25.36		1.9	3-2	Clay	7.9	3.6	9.2
Xzk41	61853.7	38674.8	19.25	25.36		1.9	3-3	Sandstone	11.6	3.7	5.5
Xzk41	61853.7	38674.8	19.25	25.36		1.9	3-4	Clay	14.7	3.1	2.4
Xzk41	61853.7	38674.8	19.25	25.36		1.9	5-4	Limestone	25.36	10.66	-8.26
Xzk42	61855.1	38692	19.16	25		2	1	Filling	2	-23.36	15.1
Xzk42	61855.1	38692	19.16	25		2	3-1	Sandstone	4	2	13.1
Xzk42	61855.1	38692	19.16	25		2	3-2	Clay	8.2	4.2	8.9
Xzk42	61855.1	38692	19.16	25		2	3-3	Sandstone	11.5	3.3	5.6
Xzk42	61855.1	38692	19.16	25		2	3-4	Clay	13.5	2	3.6
Xzk42	61855.1	38692	19.16	25		2	5-4	Limestone	16.9	3.4	0.2
Xzk42	61855.1	38692	19.16	25		2	5-4	Limestone	25	8.1	-7.9
Xzk43	61856.9	38715.3	17.8	31.45		0	3-1	Sandstone	3.3	-21.7	13.8
Xzk43	61856.9	38715.3	17.8	31.45		0	3-2	Clay	3.8	0.5	13.3
Xzk43	61856.9	38715.3	17.8	31.45		0	3-3	Sandstone	10.1	6.3	7
Xzk43	61856.9	38715.3	17.8	31.45		0	3-4	Clay	10.7	0.6	6.4
Xzk43	61856.9	38715.3	17.8	31.45		0	5-4	Limestone	12.7	2	4.4
Xzk43	61856.9	38715.3	17.8	31.45		0	5-4	Limestone	18.1	5.4	-1
Xzk43	61856.9	38715.3	17.8	31.45		0	5-4	Limestone	24.9	6.8	-7.8
Xzk43	61856.9	38715.3	17.8	31.45		0	5-4	Limestone	31.45	6.55	-14.35
Xzk44	61856.9	38730	17.75	24.31		0	3-1	Sandstone	3.5	-27.95	13.6
Xzk44	61856.9	38730	17.75	24.31		0	3-2	Clay	4.6	1.1	12.5
Xzk44	61856.9	38730	17.75	24.31		0	3-3	Sandstone	10.8	6.2	6.3
Xzk44	61856.9	38730	17.75	24.31		0	3-4	Clay	11.7	0.9	5.4
Xzk44	61856.9	38730	17.75	24.31		0	5-4	Limestone	12.9	1.2	4.2
Xzk44	61856.9	38730	17.75	24.31		0	5-4	Limestone	15.3	2.4	1.8
Xzk44	61856.9	38730	17.75	24.31		0	5-3	Limestone	18.8	3.5	-1.7
Xzk44	61856.9	38730	17.75	24.31		0	5-4	Limestone	24.31	5.51	-7.21
Xzk45	61833.6	38537.9	17.22	25.17		0.5	1	Filling	1.1	-23.21	16
Xzk45	61833.6	38537.9	17.22	25.17		0.5	3-2	Clay	7.2	6.1	9.9
Xzk45	61833.6	38537.9	17.22	25.17		0.5	3-3	Sandstone	9.2	2	7.9
Xzk45	61833.6	38537.9	17.22	25.17		0.5	3-3	Sandstone	11.2	2	5.9
Xzk45	61833.6	38537.9	17.22	25.17		0.5	3-4	Clay	13.4	2.2	3.7
Xzk45	61833.6	38537.9	17.22	25.17		0.5	5-4	Limestone	15.5	2.1	1.6
Xzk45	61833.6	38537.9	17.22	25.17		0.5	5-4	Limestone	25.17	9.67	-8.07
Xzk46	61832.4	38553	17.29	30.22		0.7	1	Filling	1.8	-23.37	15.3
Xzk46	61832.4	38553	17.29	30.22		0.7	3-1	Sandstone	2.8	1	14.3
Xzk46	61832.4	38553	17.29	30.22		0.7	3-2	Clay	7.5	4.7	9.6
Xzk46	61832.4	38553	17.29	30.22		0.7	3-3	Sandstone	10.7	3.2	6.4
Xzk46	61832.4	38553	17.29	30.22		0.7	3-4	Clay	13	2.3	4.1
Xzk46	61832.4	38553	17.29	30.22		0.7	5-4	Limestone	13.2	0.2	3.9
Xzk46	61832.4	38553	17.29	30.22		0.7	5-4	Limestone	30.22	17.02	-13.12
Xzk47	61831.2	38573.1	17.16	25.57		0.8	1	Filling	0.8	-29.42	16.3
Xzk47	61831.2	38573.1	17.16	25.57		0.8	3-2	Clay	6.8	6	10.3
Xzk47	61831.2	38573.1	17.16	25.57		0.8	3-3	Sandstone	11	4.2	6.1
Xzk47	61831.2	38573.1	17.16	25.57		0.8	3-4	Clay	13.5	2.5	3.6
Xzk47	61831.2	38573.1	17.16	25.57		0.8	5-4	Limestone	16.6	3.1	0.5
Xzk47	61831.2	38573.1	17.16	25.57		0.8	5-4	Limestone	25.57	8.97	-8.47
Xzk48	61836.4	38593.5	17.82	30.19		2.3	1	Filling	1.9	-23.67	15.2
Xzk48	61836.4	38593.5	17.82	30.19		2.3	3-2	Clay	4	2.1	13.1
Xzk48	61836.4	38593.5	17.82	30.19		2.3	3-1	Sandstone	5.8	1.8	11.3
Xzk48	61836.4	38593.5	17.82	30.19		2.3	3-2	Clay	8.5	2.7	8.6
Xzk48	61836.4	38593.5	17.82	30.19		2.3	3-3	Sandstone	14.1	5.6	3
Xzk48	61836.4	38593.5	17.82	30.19		2.3	3-4	Clay	16.5	2.4	0.6
Xzk48	61836.4	38593.5	17.82	30.19		2.3	5-4	Limestone	16.8	0.3	0.3
Xzk48	61836.4	38593.5	17.82	30.19		2.3	5-4	Limestone	18.7	1.9	-1.6
Xzk48	61836.4	38593.5	17.82	30.19		2.3	5-4	Limestone	20.7	2	-3.6
Xzk48	61836.4	38593.5	17.82	30.19		2.3	5-3	Limestone	23.3	2.6	-6.2
Xzk48	61836.4	38593.5	17.82	30.19		2.3	5-4	Limestone	30.19	6.89	-13.09
Xzk49	61836.4	38613.8	16.68	29.41		0	3-2	Clay	6.5	-23.69	10.6
Xzk49	61836.4	38613.8	16.68	29.41		0	3-3	Sandstone	10.9	4.4	6.2
Xzk49	61836.4	38613.8	16.68	29.41		0	3-4	Clay	11.6	0.7	5.5
Xzk49	61836.4	38613.8	16.68	29.41		0	4-2	Clay	12.6	1	4.5
Xzk49	61836.4	38613.8	16.68	29.41		0	5-4	Limestone	16.9	4.3	0.2
Xzk49	61836.4	38613.8	16.68	29.41		0	5-4	Limestone	29.41	12.51	-12.31
Xzk50	61836.4	38634.1	16.74	24.95		0	3-2	Clay	6.4	-23.01	10.7
Xzk50	61836.4	38634.1	16.74	24.95		0	4-1	Sandstone	11.7	5.3	5.4
Xzk50	61836.4	38634.1	16.74	24.95		0	5-4	Clay	13.1	1.4	4
Xzk50	61836.4	38634.1	16.74	24.95		0	5-4	Limestone	13.5	0.4	3.6
Xzk50	61836.4	38634.1	16.74	24.95		0	5-4	Limestone	24.95	11.45	-7.85
Xzk51	61836.4	38654.4	17.43	24		0	3-1	Sandstone	2.9	-22.05	14.2
Xzk51	61836.4	38654.4	17.43	24		0	3-2	Clay	6.6	3.7	10.5
Xzk51	61836.4	38654.4	17.43	24		0	3-2	Sandstone	8.8	2.2	8.3
Xzk51	61836.4	38654.4	17.43	24		0	3-4	Clay	10.7	1.9	6.4
Xzk51	61836.4	38654.4	17.43	24		0	5-4	Limestone	11.2	0.5	5.9
Xzk51	61836.4	38654.4	17.43	24		0	5-4	Limestone	13.6	2.4	3.5
Xzk51	61836.4	38654.4	17.43	24		0	5-4	Limestone	24	10.4	-6.9
Xzk52	61836.4	38674.7	17.59	29.5		0	3-1	Sandstone	2.2	-21.8	14.9
Xzk52	61836.4	38674.7	17.59	29.5		0	3-2	Clay	6.2	4	10.9
Xzk52	61836.4	38674.7	17.59	29.5		0	3-3	Sandstone	8.3	2.1	8.8
Xzk52	61836.4	38674.7	17.59	29.5		0	3-4	Clay	12.1	3.8	5
Xzk52	61836.4	38674.7	17.59	29.5		0	5-4	Limestone	13.4	1.3	3.7
Xzk52	61836.4	38674.7	17.59	29.5		0	5-4	Limestone	15.5	2.1	1.6
Xzk52	61836.4	38674.7	17.59	29.5		0	5-4	Limestone	18.6	3.1	-1.5
Xzk52	61836.4	38674.7	17.59	29.5		0	5-4	Limestone	29.5	10.9	-12.4
Xzk53	61836.8	38693.2	19	25.3		1.9	1	Filling	1.8	-27.7	15.3
Xzk53	61836.8	38693.2	19	25.3		1.9	3-1	Sandstone	2.8	1	14.3
Xzk53	61836.8	38693.2	19	25.3		1.9	3-2	Clay	4.7	1.9	12.4
Xzk53	61836.8	38693.2	19	25.3		1.9	3-1	Sandstone	5.8	1.1	11.3
Xzk53	61836.8	38693.2	19	25.3		1.9	3-2	Clay	9.8	4	7.3
Xzk53	61836.8	38693.2	19	25.3		1.9	3-3	Sandstone	12.9	3.1	4.2
Xzk53	61836.8	38693.2	19	25.3		1.9	4-1	Clay	16.9	4	0.2
Xzk53	61836.8	38693.2	19	25.3		1.9	5-4	Limestone	17.3	0.4	-0.2
Xzk53	61836.8	38693.2	19	25.3		1.9	5-4	Limestone	25.3	8	-8.2
Xzk54	61838.3	38716	17.6	25.84		0	3-1	Sandstone	3.8	-21.5	13.3
Xzk54	61838.3	38716	17.6	25.84		0	3-2	Clay	6.2	2.4	10.9
Xzk54	61838.3	38716	17.6	25.84		0	3-3	Sandstone	12	5.8	5.1
Xzk54	61838.3	38716	17.6	25.84		0	5-4	Limestone	13	1	4.1
Xzk54	61838.3	38716	17.6	25.84		0	5-4	Limestone	25.84	12.84	-8.74
Xzk55	61836.4	38730	17.56	31.2		0	3-1	Sandstone	5	-20.84	12.1
Xzk55	61836.4	38730	17.56	31.2		0	3-3	Sandstone	10.5	5.5	6.6
Xzk55	61836.4	38730	17.56	31.2		0	3-4	Clay	12.1	1.6	5
Xzk55	61836.4	38730	17.56	31.2		0	5-4	Limestone	12.7	0.6	4.4
Xzk55	61836.4	38730	17.56	31.2		0	5-4	Limestone	17	4.3	0.1
Xzk55	61836.4	38730	17.56	31.2		0	5-4	Limestone	21.5	4.5	-4.4
Xzk55	61836.4	38730	17.56	31.2		0	5-4	Limestone	31.2	9.7	-14.1
Xzk56	61813.8	38537.8	16.85	32.27		0.5	1	Filling	1.1	-30.1	16
Xzk56	61813.8	38537.8	16.85	32.27		0.5	3-1	Sandstone	2.1	1	15
Xzk56	61813.8	38537.8	16.85	32.27		0.5	3-2	Clay	7	4.9	10.1
Xzk56	61813.8	38537.8	16.85	32.27		0.5	3-3	Sandstone	11.6	4.6	5.5
Xzk56	61813.8	38537.8	16.85	32.27		0.5	4-2	Clay	13.6	2	3.5
Xzk56	61813.8	38537.8	16.85	32.27		0.5	5-4	Limestone	22	8.4	-4.9
Xzk56	61813.8	38537.8	16.85	32.27		0.5	5-2	Limestone	26.8	4.8	-9.7
Xzk56	61813.8	38537.8	16.85	32.27		0.5	5-4	Limestone	27.8	1	-10.7
Xzk56	61813.8	38537.8	16.85	32.27		0.5	5-3	Limestone	28.8	1	-11.7
Xzk56	61813.8	38537.8	16.85	32.27		0.5	5-4	Limestone	30.4	1.6	-13.3
Xzk56	61813.8	38537.8	16.85	32.27		0.5	5-3	Limestone	32.27	1.87	-15.17
Xzk57	61813.8	38553	16.91	25.57		0.6	1	Filling	0.8	-31.47	16.3
Xzk57	61813.8	38553	16.91	25.57		0.6	3-2	Clay	5.6	4.8	11.5
Xzk57	61813.8	38553	16.91	25.57		0.6	3-3	Sandstone	12.1	6.5	5
Xzk57	61813.8	38553	16.91	25.57		0.6	5-3	Limestone	13	0.9	4.1
Xzk57	61813.8	38553	16.91	25.57		0.6	5-4	Limestone	25.57	12.57	-8.47
Xzk58	61813.8	38573.1	17.21	30.35		0.8	1	Filling	1.1	-24.47	16
Xzk58	61813.8	38573.1	17.21	30.35		0.8	3-2	Clay	1.8	0.7	15.3
Xzk58	61813.8	38573.1	17.21	30.35		0.8	3-3	Sandstone	2.6	0.8	14.5
Xzk58	61813.8	38573.1	17.21	30.35		0.8	3-2	Clay	6.6	4	10.5
Xzk58	61813.8	38573.1	17.21	30.35		0.8	3-3	Sandstone	11.5	4.9	5.6
Xzk58	61813.8	38573.1	17.21	30.35		0.8	4-1	Clay	13	1.5	4.1
Xzk58	61813.8	38573.1	17.21	30.35		0.8	5-4	Limestone	30.35	17.35	-13.25
Xzk59	61813.8	38593.5	19.02	25.4		2.2	1	Filling	2.2	-28.15	14.9
Xzk59	61813.8	38593.5	19.02	25.4		2.2	3-2	Clay	3.8	1.6	13.3
Xzk59	61813.8	38593.5	19.02	25.4		2.2	3-1	Sandstone	6.5	2.7	10.6
Xzk59	61813.8	38593.5	19.02	25.4		2.2	3-2	Clay	8.2	1.7	8.9
Xzk59	61813.8	38593.5	19.02	25.4		2.2	3-3	Sandstone	9.6	1.4	7.5
Xzk59	61813.8	38593.5	19.02	25.4		2.2	3-4	Clay	11.3	1.7	5.8
Xzk59	61813.8	38593.5	19.02	25.4		2.2	3-3	Sandstone	13.5	2.2	3.6
Xzk59	61813.8	38593.5	19.02	25.4		2.2	3-4	Clay	14.8	1.3	2.3
Xzk59	61813.8	38593.5	19.02	25.4		2.2	4-2	Clay	18	3.2	-0.9
Xzk59	61813.8	38593.5	19.02	25.4		2.2	5-3	Limestone	19	1	-1.9
Xzk59	61813.8	38593.5	19.02	25.4		2.2	5-4	Limestone	25.4	6.4	-8.3
Xzk60	61815.6	38615.3	17.39	22.86		0	3-1	Sandstone	3.8	-21.6	13.3
Xzk60	61815.6	38615.3	17.39	22.86		0	3-2	Clay	5.5	1.7	11.6
Xzk60	61815.6	38615.3	17.39	22.86		0	3-3	Sandstone	9.5	4	7.6
Xzk60	61815.6	38615.3	17.39	22.86		0	3-4	Clay	12.06	2.56	5.04
Xzk60	61815.6	38615.3	17.39	22.86		0	5-4	Limestone	12.6	0.54	4.5
Xzk60	61815.6	38615.3	17.39	22.86		0	5-4	Limestone	22.86	10.26	-5.76
Xzk61	61813.8	38634.1	17.2	28.24		0	3-3	Sandstone	3.2	-19.66	13.9
Xzk61	61813.8	38634.1	17.2	28.24		0	3-2	Clay	5	1.8	12.1
Xzk61	61813.8	38634.1	17.2	28.24		0	3-3	Sandstone	9	4	8.1
Xzk61	61813.8	38634.1	17.2	28.24		0	3-4	Clay	11.8	2.8	5.3
Xzk61	61813.8	38634.1	17.2	28.24		0	5-3	Limestone	12	0.2	5.1
Xzk61	61813.8	38634.1	17.2	28.24		0	5-3	Limestone	17.8	5.8	-0.7
Xzk61	61813.8	38634.1	17.2	28.24		0	5-4	Limestone	28.24	10.44	-11.14
Xzk62	61813.8	38654.4	17.32	24.41		0	3-1	Sandstone	3.1	-25.14	14
Xzk62	61813.8	38654.4	17.32	24.41		0	3-2	Clay	6.7	3.6	10.4
Xzk62	61813.8	38654.4	17.32	24.41		0	3-3	Sandstone	9.9	3.2	7.2
Xzk62	61813.8	38654.4	17.32	24.41		0	3-4	Clay	11.3	1.4	5.8
Xzk62	61813.8	38654.4	17.32	24.41		0	5-4	Limestone	11.6	0.3	5.5
Xzk62	61813.8	38654.4	17.32	24.41		0	5-4	Limestone	12.7	1.1	4.4
Xzk62	61813.8	38654.4	17.32	24.41		0	5-4	Limestone	24.41	11.71	-7.31
Xzk63	61813	38677.6	19.07	25		1.8	1	Filling	3.6	-20.81	13.5
Xzk63	61813	38677.6	19.07	25		1.8	3-1	Sandstone	7	3.4	10.1
Xzk63	61813	38677.6	19.07	25		1.8	3-2	Clay	9.2	2.2	7.9
Xzk63	61813	38677.6	19.07	25		1.8	3-3	Sandstone	10.9	1.7	6.2
Xzk63	61813	38677.6	19.07	25		1.8	3-4	Clay	12.5	1.6	4.6
Xzk63	61813	38677.6	19.07	25		1.8	5-4	Limestone	16.5	4	0.6
Xzk63	61813	38677.6	19.07	25		1.8	5-4	Limestone	25	8.5	-7.9
Xzk64	61813.8	38695	17.5	29.33		0	3-1	Sandstone	4.3	-20.7	12.8
Xzk64	61813.8	38695	17.5	29.33		0	3-2	Clay	6	1.7	11.1
Xzk64	61813.8	38695	17.5	29.33		0	3-3	Sandstone	10	4	7.1
Xzk64	61813.8	38695	17.5	29.33		0	3-4	Clay	10.49	0.49	6.61
Xzk64	61813.8	38695	17.5	29.33		0	5-4	Limestone	12	1.51	5.1
Xzk64	61813.8	38695	17.5	29.33		0	5-4	Limestone	29.33	17.33	-12.23
Xzk65	61813.8	38715.3	17.18	24.81		0	3-1	Sandstone	1.3	-28.03	15.8
Xzk65	61813.8	38715.3	17.18	24.81		0	3-2	Clay	3.3	2	13.8
Xzk65	61813.8	38715.3	17.18	24.81		0	3-1	Sandstone	3.9	0.6	13.2
Xzk65	61813.8	38715.3	17.18	24.81		0	3-3	Sandstone	9.7	5.8	7.4
Xzk65	61813.8	38715.3	17.18	24.81		0	3-4	Clay	12	2.3	5.1
Xzk65	61813.8	38715.3	17.18	24.81		0	5-4	Limestone	12.3	0.3	4.8
Xzk65	61813.8	38715.3	17.18	24.81		0	5-4	Limestone	24.81	12.51	-7.71
Xzk66	61810	38728.9	16.82	28.33		0	3-1	Sandstone	1.1	-23.71	16
Xzk66	61810	38728.9	16.82	28.33		0	3-2	Clay	4.6	3.5	12.5
Xzk66	61810	38728.9	16.82	28.33		0	3-3	Sandstone	5.2	0.6	11.9
Xzk66	61810	38728.9	16.82	28.33		0	3-4	Clay	13.1	7.9	4
Xzk66	61810	38728.9	16.82	28.33		0	5-4	Limestone	18.3	5.2	-1.2
Xzk66	61810	38728.9	16.82	28.33		0	5-4	Limestone	28.33	10.03	-11.23
Xzk67	61792.5	38537.8	17.36	30.27	0.5	0.6	1	Filling	1.1	-27.23	16
Xzk67	61792.5	38537.8	17.36	30.27	0.5	0.6	3-3	Clay	7	5.9	10.1
Xzk67	61792.5	38537.8	17.36	30.27	0.5	0.6	3-3	Sandstone	11.7	4.7	5.4
Xzk67	61792.5	38537.8	17.36	30.27	0.5	0.6	3-4	Clay	12.3	0.6	4.8
Xzk67	61792.5	38537.8	17.36	30.27	0.5	0.6	4-2	Clay	13.8	1.5	3.3
Xzk67	61792.5	38537.8	17.36	30.27	0.5	0.6	5-4	Limestone	30.27	16.47	-13.17
Xzk68	61792.5	38553	17.16	25.27		0.6	1	Filling	1.1	-29.17	16
Xzk68	61792.5	38553	17.16	25.27		0.6	3-2	Clay	6.5	5.4	10.6
Xzk68	61792.5	38553	17.16	25.27		0.6	3-3	Sandstone	11.7	5.2	5.4
Xzk68	61792.5	38553	17.16	25.27		0.6	4-2	Clay	14.7	3	2.4
Xzk68	61792.5	38553	17.16	25.27		0.6	5-4	Limestone	25.27	10.57	-8.17
Xzk69	61792.5	38573.1	17.07	25.37		0.3	1	Filling	1	-24.27	16.1
Xzk69	61792.5	38573.1	17.07	25.37		0.3	3-2	Clay	6.9	5.9	10.2
Xzk69	61792.5	38573.1	17.07	25.37		0.3	3-3	Sandstone	12.1	5.2	5
Xzk69	61792.5	38573.1	17.07	25.37		0.3	5-4	Limestone	14.6	2.5	2.5
Xzk69	61792.5	38573.1	17.07	25.37		0.3	5-4	Limestone	17.8	3.2	-0.7
Xzk69	61792.5	38573.1	17.07	25.37		0.3	5-4	Limestone	25.37	7.57	-8.27
Xzk70	61792.5	38593.5	17.46	33.8		0	3-2	Clay	4.9	-20.47	12.2
Xzk70	61792.5	38593.5	17.46	33.8		0	3-3	Sandstone	10.4	5.5	6.7
Xzk70	61792.5	38593.5	17.46	33.8		0	3-4	Clay	12.5	2.1	4.6
Xzk70	61792.5	38593.5	17.46	33.8		0	4-2	Clay	13	0.5	4.1
Xzk70	61792.5	38593.5	17.46	33.8		0	5-4	Limestone	25.3	12.3	-8.2
Xzk70	61792.5	38593.5	17.46	33.8		0	5-4	Limestone	33.8	8.5	-16.7
Xzk71	61792.5	38613.8	16.84	24.9		0	3-1	Sandstone	0.7	-33.1	16.4
Xzk71	61792.5	38613.8	16.84	24.9		0	3-2	Clay	6.7	6	10.4
Xzk71	61792.5	38613.8	16.84	24.9		0	3-3	Sandstone	10.6	3.9	6.5
Xzk71	61792.5	38613.8	16.84	24.9		0	3-4	Clay	12.8	2.2	4.3
Xzk71	61792.5	38613.8	16.84	24.9		0	4-2	Clay	14	1.2	3.1
Xzk71	61792.5	38613.8	16.84	24.9		0	5-4	Limestone	14.4	0.4	2.7
Xzk71	61792.5	38613.8	16.84	24.9		0	5-4	Limestone	24.9	10.5	-7.8
Xzk72	61795.1	38635.6	19.02	27.67		2.2	1	Filling	2.2	-22.7	14.9
Xzk72	61795.1	38635.6	19.02	27.67		2.2	3-2	Clay	4.8	2.6	12.3
Xzk72	61795.1	38635.6	19.02	27.67		2.2	3-1	Sandstone	5.6	0.8	11.5
Xzk72	61795.1	38635.6	19.02	27.67		2.2	3-2	Clay	7.8	2.2	9.3
Xzk72	61795.1	38635.6	19.02	27.67		2.2	3-3	Sandstone	11.6	3.8	5.5
Xzk72	61795.1	38635.6	19.02	27.67		2.2	3-4	Clay	14.8	3.2	2.3
Xzk72	61795.1	38635.6	19.02	27.67		2.2	5-4	Limestone	17.5	2.7	-0.4
Xzk72	61795.1	38635.6	19.02	27.67		2.2	5-4	Limestone	19.5	2	-2.4
Xzk72	61795.1	38635.6	19.02	27.67		2.2	5-4	Limestone	27.67	8.17	-10.57
Xzk73	61789.1	38654.6	20.7	21.4		1.3	1	Filling	4	-23.67	13.1
Xzk73	61789.1	38654.6	20.7	21.4		1.3	3-2	Clay	6.1	2.1	11
Xzk73	61789.1	38654.6	20.7	21.4		1.3	3-2	Clay	9.2	3.1	7.9
Xzk73	61789.1	38654.6	20.7	21.4		1.3	3-3	Sandstone	11.9	2.7	5.2
Xzk73	61789.1	38654.6	20.7	21.4		1.3	3-4	Clay	15.3	3.4	1.8
Xzk73	61789.1	38654.6	20.7	21.4		1.3	35-4	Limestone	21.4	6.1	-4.3
Xzk74	61792.5	38674.7	19.17	25	1.6	1.9	1	Filling	2.6	-18.8	14.5
Xzk74	61792.5	38674.7	19.17	25	1.6	1.9	3-2	Clay	4.2	1.6	12.9
Xzk74	61792.5	38674.7	19.17	25	1.6	1.9	3-1	Sandstone	5.6	1.4	11.5
Xzk74	61792.5	38674.7	19.17	25	1.6	1.9	3-2	Clay	8	2.4	9.1
Xzk74	61792.5	38674.7	19.17	25	1.6	1.9	3-3	Sandstone	11	3	6.1
Xzk74	61792.5	38674.7	19.17	25	1.6	1.9	4-1	Clay	11.4	0.4	5.7
Xzk74	61792.5	38674.7	19.17	25	1.6	1.9	5-4	Limestone	25	13.6	-7.9
Xzk75	61792.5	38695	16.85	24.93		0	3-2	Clay	5.7	-19.3	11.4
Xzk75	61792.5	38695	16.85	24.93		0	3-3	Sandstone	11.4	5.7	5.7
Xzk75	61792.5	38695	16.85	24.93		0	3-4	Clay	13.1	1.7	4
Xzk75	61792.5	38695	16.85	24.93		0	5-3	Limestone	13.4	0.3	3.7
Xzk75	61792.5	38695	16.85	24.93		0	5-4	Limestone	24.93	11.53	-7.83
Xzk76	61792.5	38715.3	17.23	29.23		0	3-2	Clay	4.6	-20.33	12.5
Xzk76	61792.5	38715.3	17.23	29.23		0	3-3	Sandstone	7.5	2.9	9.6
Xzk76	61792.5	38715.3	17.23	29.23		0	3-4	Clay	8.9	1.4	8.2
Xzk76	61792.5	38715.3	17.23	29.23		0	3-3	Sandstone	10.9	2	6.2
Xzk76	61792.5	38715.3	17.23	29.23		0	3-4	Clay	12	1.1	5.1
Xzk76	61792.5	38715.3	17.23	29.23		0	5-4	Limestone	29.23	17.23	-12.13
Xzk77	61792.5	38730	17.27	24.3		0	3-2	Clay	3.8	-25.43	13.3
Xzk77	61792.5	38730	17.27	24.3		0	3-4	Clay	8.8	5	8.3
Xzk77	61792.5	38730	17.27	24.3		0	3-3	Sandstone	9.8	1	7.3
Xzk77	61792.5	38730	17.27	24.3		0	3-4	Clay	11.4	1.6	5.7
Xzk77	61792.5	38730	17.27	24.3		0	5-4	Limestone	24.3	12.9	-7.2
Xzk78	61774	38539.6	19.7	21.6		0.9	1	Filling	0.9	-23.4	16.2
Xzk78	61774	38539.6	19.7	21.6		0.9	3-2	Clay	4.6	3.7	12.5
Xzk78	61774	38539.6	19.7	21.6		0.9	3-2	Clay	7.7	3.1	9.4
Xzk78	61774	38539.6	19.7	21.6		0.9	3-3	Sandstone	12.5	4.8	4.6
Xzk78	61774	38539.6	19.7	21.6		0.9	5-4	Limestone	21.6	9.1	-4.5
Xzk79	61774.7	38553	17.22	30.17		0.6	1	Filling	2.2	-19.4	14.9
Xzk79	61774.7	38553	17.22	30.17		0.6	3-2	Clay	7.6	5.4	9.5
Xzk79	61774.7	38553	17.22	30.17		0.6	3-3	Sandstone	11	3.4	6.1
Xzk79	61774.7	38553	17.22	30.17		0.6	4-1	Clay	12.1	1.1	5
Xzk79	61774.7	38553	17.22	30.17		0.6	5-4	Limestone	12.4	0.3	4.7
Xzk79	61774.7	38553	17.22	30.17		0.6	5-4	Limestone	15.5	3.1	1.6
Xzk79	61774.7	38553	17.22	30.17		0.6	5-4	Limestone	20.2	4.7	-3.1
Xzk79	61774.7	38553	17.22	30.17		0.6	5-3	Limestone	21.4	1.2	-4.3
Xzk79	61774.7	38553	17.22	30.17		0.6	5-4	Limestone	22.8	1.4	-5.7
Xzk79	61774.7	38553	17.22	30.17		0.6	5-3	Limestone	23.7	0.9	-6.6
Xzk79	61774.7	38553	17.22	30.17		0.6	5-4	Limestone	30.17	6.47	-13.07
Xzk80	61774.7	38573.2	17.36	25.47		0.5	1	Filling	1.6	-28.57	15.5
Xzk80	61774.7	38573.2	17.36	25.47		0.5	3-2	Clay	7	5.4	10.1
Xzk80	61774.7	38573.2	17.36	25.47		0.5	3-3	Sandstone	11	4	6.1
Xzk80	61774.7	38573.2	17.36	25.47		0.5	3-4	Clay	13	2	4.1
Xzk80	61774.7	38573.2	17.36	25.47		0.5	5-4	Limestone	25.47	12.47	-8.37
Xzk81	61777.5	38593.5	17.04	24.79		0	3-1	Sandstone	1	-24.47	16.1
Xzk81	61777.5	38593.5	17.04	24.79		0	3-2	Clay	4.9	3.9	12.2
Xzk81	61777.5	38593.5	17.04	24.79		0	3-3	Sandstone	8.3	3.4	8.8
Xzk81	61777.5	38593.5	17.04	24.79		0	3-4	Clay	11.6	3.3	5.5
Xzk81	61777.5	38593.5	17.04	24.79		0	4-2	Clay	16.3	4.7	0.8
Xzk81	61777.5	38593.5	17.04	24.79		0	5-4	Limestone	18	1.7	-0.9
Xzk81	61777.5	38593.5	17.04	24.79		0	5-4	Limestone	24.79	6.79	-7.69
Xzk82	61777.5	38613.8	16.53	32.3		0	3-2	Clay	1.3	-23.49	15.8
Xzk82	61777.5	38613.8	16.53	32.3		0	3-1	Sandstone	2.8	1.5	14.3
Xzk82	61777.5	38613.8	16.53	32.3		0	3-2	Clay	5.1	2.3	12
Xzk82	61777.5	38613.8	16.53	32.3		0	3-3	Sandstone	8.8	3.7	8.3
Xzk82	61777.5	38613.8	16.53	32.3		0	3-4	Clay	13.4	4.6	3.7
Xzk82	61777.5	38613.8	16.53	32.3		0	4-1	Clay	14.9	1.5	2.2
Xzk82	61777.5	38613.8	16.53	32.3		0	5-4	Limestone	16.5	1.6	0.6
Xzk82	61777.5	38613.8	16.53	32.3		0	5-4	Limestone	23.1	6.6	-6
Xzk82	61777.5	38613.8	16.53	32.3		0	5-4	Limestone	32.3	9.2	-15.2
Xzk83	61777.5	38634.1	16.75	24.6		0	3-1	Sandstone	1	-31.3	16.1
Xzk83	61777.5	38634.1	16.75	24.6		0	3-2	Clay	4	3	13.1
Xzk83	61777.5	38634.1	16.75	24.6		0	3-3	Sandstone	10.6	6.6	6.5
Xzk83	61777.5	38634.1	16.75	24.6		0	5-4	Limestone	13	2.4	4.1
Xzk83	61777.5	38634.1	16.75	24.6		0	5-4	Limestone	24.6	11.6	-7.5
Xzk84	61777.5	38654.4	17.28	24.7		0	3-1	Sandstone	1	-23.6	16.1
Xzk84	61777.5	38654.4	17.28	24.7		0	3-2	Clay	4.1	3.1	13
Xzk84	61777.5	38654.4	17.28	24.7		0	3-3	Sandstone	12.8	8.7	4.3
Xzk84	61777.5	38654.4	17.28	24.7		0	5-4	Limestone	13.3	0.5	3.8
Xzk84	61777.5	38654.4	17.28	24.7		0	5-4	Limestone	24.7	11.4	-7.6
Xzk85	61777.5	38674.7	19.15	30.3	1.5	1.8	1	Filling	2.5	-22.2	14.6
Xzk85	61777.5	38674.7	19.15	30.3	1.5	1.8	3-2	Clay	4.3	1.8	12.8
Xzk85	61777.5	38674.7	19.15	30.3	1.5	1.8	3-3	Sandstone	6.6	2.3	10.5
Xzk85	61777.5	38674.7	19.15	30.3	1.5	1.8	3-4	Clay	7.3	0.7	9.8
Xzk85	61777.5	38674.7	19.15	30.3	1.5	1.8	3-3	Sandstone	11.2	3.9	5.9
Xzk85	61777.5	38674.7	19.15	30.3	1.5	1.8	3-4	Clay	13.1	1.9	4
Xzk85	61777.5	38674.7	19.15	30.3	1.5	1.8	4-1	Clay	13.7	0.6	3.4
Xzk85	61777.5	38674.7	19.15	30.3	1.5	1.8	5-4	Limestone	15.2	1.5	1.9
Xzk85	61777.5	38674.7	19.15	30.3	1.5	1.8	5-4	Limestone	16.4	1.2	0.7
Xzk85	61777.5	38674.7	19.15	30.3	1.5	1.8	5-4	Limestone	24.9	8.5	-7.8
Xzk85	61777.5	38674.7	19.15	30.3	1.5	1.8	5-4	Limestone	30.3	5.4	-13.2
Xzk86	61774.4	38692.9	18.7	20.5		1.9	1	Filling	2.7	-27.6	14.4
Xzk86	61774.4	38692.9	18.7	20.5		1.9	3-2	Clay	3.7	1	13.4
Xzk86	61774.4	38692.9	18.7	20.5		1.9	3=3	Sandstone	5.8	2.1	11.3
Xzk86	61774.4	38692.9	18.7	20.5		1.9	3-4	Clay	12.3	6.5	4.8
Xzk86	61774.4	38692.9	18.7	20.5		1.9	5-4	Limestone	20.5	8.2	-3.4
Xzk87	61777.5	38715.3	17.02	24.73		0	3-2	Clay	7.5	-13	9.6
Xzk87	61777.5	38715.3	17.02	24.73		0	3-3	Sandstone	8	0.5	9.1
Xzk87	61777.5	38715.3	17.02	24.73		0	3-4	Clay	10.1	2.1	7
Xzk87	61777.5	38715.3	17.02	24.73		0	5-4	Limestone	24.73	14.63	-7.63
Xzk88	61777.5	38730	17.15	29.32		0	3-2	Clay	3.7	-21.03	13.4
Xzk88	61777.5	38730	17.15	29.32		0	3-3	Sandstone	10	6.3	7.1
Xzk88	61777.5	38730	17.15	29.32		0	3-4	Clay	11	1	6.1
Xzk88	61777.5	38730	17.15	29.32		0	5-4	Limestone	29.32	18.32	-12.22

## Sheet: Load data
	X	Y	Z	XY	XZ	YZ
Uncontrolled	2.358	2.3842	2.3609	2.4429	2.4112	2.3854
Profile control	1.208	0.6944	1.2247	2.3997	1.9561	2.4148
